# Supplementary material for: Robust Estimation of Recent Effective Population Size from Number of Independent Origins in Soft Sweeps
Source: Mol Biol Evol. 2019 Apr 9;36(9):2040–52. doi: 10.1093/molbev/msz081 (PMC6736332; doi:10.1093/molbev/msz081)
Supplement: msz081_Supplementary_Data [file msz081_supplementary_data.zip]

Archive with 3 entries (3 files):
- cpl-natbib.sty
- MBE-Final_SI_3rdApril2019.pdf
- MBE.cls
